# Supplementary material for: Characterization of the kidney transcriptome of the South American olive mouse Abrothrix olivacea
Source: BMC Genomics. 2014 Jun 8;15(1):446. doi: 10.1186/1471-2164-15-446 (PMC4189146; doi:10.1186/1471-2164-15-446)
Supplement: Supplementary file 1 — Additional file 1: Sampling localities, assembly metrics, contig distribution and gene annotation. Table S1. Specimen ID numbers, sampling localities, and read lengths before and after trimming. Table S2. Descriptive statistics of individual RNA-seq samples and reconstructions. Table S3. Distribution of contig sizes and their relative proportions for each assembly protocol. Table S4a. Gene annotation and CDS reconstruction using BLASTX to OMA browser mouse protein database. Table S4b. Annotation using BLASTX to NCBI non-redundant vertebrate protein database. Table S5. Annotation through Pfam database using HMMER. (XLS 20 KB) [file 12864_2013_6199_MOESM1_ESM.xls]

## Sheet: TableS1
Table S1. Specimen ID numbers, sampling localities, and read lengths before and after trimming.
Specimen ID numbers	Collection	Sampling localities	Coordinates		before_trimming(bp)	after_trimming(bp)
GD_1403	Valdivia	Fundo San Martín, Los Ríos, Chile	39°39.107'S	73°11'407'W	101	84
GD_1417	Valdivia	Fundo San Martín, Los Ríos, Chile	39°39.107'S	73°11'407'W	101	90
GD_1470	Valdivia	Sector Barrancoso, Aysén, Chile	47°30.06' S	72°49.263'W	101	79
GD_1482	Valdivia	Sector Barrancoso, Aysén, Chile	47°29.009'S	72°48.535'W	101	84
GD_1487	Valdivia	Sector Barrancoso, Aysén, Chile	47°29.009'S	72°48.535'W	101	84
GD_1516	Valdivia	Fundo San Martín, Los Ríos, Chile	39°38.954'S	73°11.553'W	101	84
GD_1517	Valdivia	Fundo San Martín, Los Ríos, Chile	39°38.913'S	73°11.694'W	101	80
PPA_308	Puerto Madryn	Gan Gan, Chubut, Argentina	42°31.21'S	68°17.00'W	101	94
PPA_313	Puerto Madryn	Gan Gan, Chubut, Argentina	42°31.21'S	68°17.00'W	101	94
PPA_443	Puerto Madryn	Río Oro, Santa Cruz, Argentina	47°25.263' S	71°57.494' W	101	94
PPA_448	Puerto Madryn	Sector Barrancoso, Aysén, Chile	47°28.663'S	72°47.669'W	101	74
PPA_529	Puerto Madryn	Río Oro, Santa Cruz, Argentina	47°25.329' S	71°58.894'W	101	79
PPA_535	Puerto Madryn	Río Oro, Santa Cruz, Argentina	47°25.329' S	71°58.894' W	101	64

## Sheet: TableS2
Table S2. Descriptive statistics of individual RNA-seq samples and reconstructions.
	GD_1403	GD_1417	GD_1470	GD_1482	GD_1487	GD_1516	GD_1517	PPA_308	PPA_313	PPA_443	PPA_448	PPA_529	PPA_535
reads	30184051	31908953	37707514	33375460	33375460	42477318	39920150	29609540	27455126	33590573	34527938	27041064	29352831
total contigs	66898	75692	65338	81863	67303	83967	73162	89056	79502	120209	66838	80140	62499
max contig length	15439	15409	11934	15496	10462	15407	14779	15417	13129	15410	9942	15440	15440
min contig length	201	201	201	201	201	201	201	201	201	201	201	201	201
average length	1174.27	1109.18	1096.74	1053.09	971.838	1168.09	1100.36	1085.14	1045.19	1123.72	1011.29	1014.88	976.746
median length	563	568	541	585	521	552	520	495	488	557	532	581	544
See Table S1 for details of specimens and sampling localities.

## Sheet: TableS3
Table S3. Distribution of contig sizes and their relative proportions for each assembly protocol.
	Nº of contigs (absolute count)			Relative proportion of contigs
Contigs sizes	Multireads	Trinity_norm	Diginorm	Multireads	Trinity_norm	Diginorm
<200	0	0	0	0	0	0
201-400	127244	108742	126210	0.461191	0.392551	0.347766
401-800	58698	53489	67812	0.212749	0.193091	0.186853
801-1600	37157	44956	65806	0.134674	0.162288	0.181326
1601-3200	30158	42630	68410	0.109307	0.153891	0.188501
3201-6400	18434	24124	31952	0.0668133	0.0870859	0.0880424
>6400	4212	3073	2726	0.0152662	0.0110933	0.00751138

## Sheet: TableS4
Table S4a. Gene annotation and CDS reconstruction using BLASTX to OMA browser mouse proteins database.
	Minimum % of CDS reconstructed	PPA_443	GD_1482	GD_1487	PPA_529	PPA_535	GD_1403	GD_1417	GD_1470	GD_1516	GD_1517	PPA_308	PPA_313	PPA_448
genes	99	4211 (4227)	3468 (3477)	3364 (3372)	3262 (3275)	3090 (3102)	4548 (4564)	4348 (4361)	4425 (4439)	5021 (5037)	4706 (4723)	4761 (4782)	4526 (4540)	3924 (9832)
contigs		7036	5398	4685	4956	4371	6876	6816	6603	7763	6951	7172	6668	5704
genes	90	6002 (6046)	5030 (5053)	4879 (4898)	4738 (4763)	4534 (4557)	6361 (6398)	6140 (6171)	6217 (6249)	6882 (6916)	6516 (6549)	6637 (6682)	6361 (6392)	5531 (5556)
contigs		11178	8294	7168	7699	6861	10062	10302	9727	11361	10210	10810	9815	8585
genes	80	6942 (7011)	6006 (6052)	5735 (5766)	5706 (5745)	8636 (8636)	7262 (7317)	6956 (7001)	7000 (7049)	7701 (7762)	7298 (7360)	7535 (7602)	7217 (7274)	6292 (6340)
contigs		14129	10475	8920	9936	5422	12108	12528	11548	13880	12131	13357	11869	10467
genes	50	9905 (10089)	8899 (9020)	8212 (8323)	8753 (8883)	8025 (8138)	9511 (9626)	9272 (9394)	8983 (9089)	9578 (9711)	9134 (9266)	9853 (9990)	9339 (9473)	8312 (8426)
contigs		25674	17873	14451	17316	14168	17341	18677	16422	20699	17396	20066	17718	15554
total (1e-10) genes		12988 (13434)	12305 (12684)	11966 (12316)	12323 (12755)	11564 (11941)	12301 (12626)	12247 (12610)	12171 (12494)	12471 (12824)	12195 (12520)	12615 (12971)	12406 (12754)	11760 (12113)
total (1e-10) contigs		55332	43822	34422	44948	37468	34771	38969	32934	39778	34821	39817	36451	34814
The first value indicates the mouse genes found (thus, at least one coding sequence was reconstructed).
Values in parenthesis are the number of distincts codings sequences reconstructed at each level.
The row corresponding to “contigs” indicates the number of contigs that reconstructed CDS at each level.
See Table S1 for details of specimens and sampling localities.			CDS: coding sequences.
Table S4b. Annotation using BLASTX to NCBI non-redundant vertebrate proteins database
	Minimum % of CDS reconstructed	PPA_443	GD_1482	GD_1487	PPA_529	PPA_535	GD_1403	GD_1417	GD_1470	GD_1516	GD_1517	PPA_308	PPA_313	PPA_448
contigs	99	7687	5168	4933	4792	4459	6638	7073	6231	8126	6737	7475	6783	5436
contigs	90	13596	8654	8433	8201	7821	10488	11669	10065	13067	10555	12405	11103	8853
contigs	80	18039	11266	10789	10769	10310	12803	14538	12216	16147	12815	15547	13755	11080
contigs	50	33140	19514	18445	18951	18237	18579	22827	17697	24860	18754	24317	21581	16838
total (1e-10) contigs		58404	45808	36241	46894	26796	36394	40872	34634	41817	36468	41871	38380	36415
Values are the number of contigs that reconstructed CDS at each level. CDS: coding sequences.
