# Supplementary material for: Characterization of the kidney transcriptome of the South American olive mouse Abrothrix olivacea
Source: BMC Genomics. 2014 Jun 8;15(1):446. doi: 10.1186/1471-2164-15-446 (PMC4189146; doi:10.1186/1471-2164-15-446)
Supplement: Supplementary file 2 — Additional file 2: Summarizing the BLASTX and Pfam results for Multireads, TrinityNorm and DigiNorm strategies. (ZIP 8 MB) [file 12864_2013_6199_MOESM2_ESM.zip]

Archive with 4 entries (3 files):
- Additional_file_2/
- Additional_file_2/File_blastx_pfam_digiNorm.zip
- Additional_file_2/File_blastx_pfam_multireads.zip
- Additional_file_2/File_blastx_pfam_trinityNorm.zip
