# Supplementary material for: Characterization of the kidney transcriptome of the South American olive mouse Abrothrix olivacea
Source: BMC Genomics. 2014 Jun 8;15(1):446. doi: 10.1186/1471-2164-15-446 (PMC4189146; doi:10.1186/1471-2164-15-446)
Supplement: Supplementary file 3 — Additional file 3: List of the 283 most expressed genes and its GO-terms classification. Table S5. List of 283 genes represented in the 5% most expressed genes of each of the individual samples. Table S6. Gene Ontology classification of the 283 most expressed genes. (XLS 70 KB) [file 12864_2013_6199_MOESM3_ESM.xls]

## Sheet: Table S5
Table S5. List of 283 genes represented in the 5% most expressed genes of each of the individual samples.
In bold are shown the seventeen genes in common with Pradervand et al. 2010.
Genes	TPM average	MGI symbol	MGI description
ENSMUSG00000096449	17798	Gm4076	predicted gene 4076
ENSMUSG00000018339	8604.04	Gpx3	glutathione peroxidase 3
ENSMUSG00000024661	7475.29	Fth1	ferritin heavy chain 1
ENSMUSG00000052305	6483.54	Hbb-b1	hemoglobin, beta adult major chain
ENSMUSG00000027513	5815.86	Pck1	phosphoenolpyruvate carboxykinase 1, cytosolic
ENSMUSG00000028307	4855.58	Aldob	aldolase B, fructose-bisphosphate
ENSMUSG00000033161	4325.34	Atp1a1	ATPase, Na+/K+ transporting, alpha 1 polypeptide
ENSMUSG00000069917	4302.58	Hba-a2	hemoglobin alpha, adult chain 2
ENSMUSG00000059412	4184.27	Fxyd2	FXYD domain-containing ion transport regulator 2
ENSMUSG00000037742	3752.36	Eef1a1	eukaryotic translation elongation factor 1 alpha 1
ENSMUSG00000014313	3660.56	Cox6c	cytochrome c oxidase subunit VIc
ENSMUSG00000032330	3557.14	Cox7a2	cytochrome c oxidase subunit VIIa 2
ENSMUSG00000038690	3144.99	Atp5j2	ATP synthase, H+ transporting, mitochondrial F0 complex, subunit F2
ENSMUSG00000029632	3091.08	Ndufa4	NADH dehydrogenase (ubiquinone) 1 alpha subcomplex, 4
ENSMUSG00000025393	2959.59	Atp5b	ATP synthase, H+ transporting mitochondrial F1 complex, beta subunit
ENSMUSG00000022323	2849.66	Hrsp12	heat-responsive protein 12
ENSMUSG00000060802	2720.74	B2m	beta-2 microglobulin
ENSMUSG00000009281	2687.13	Rarres2	retinoic acid receptor responder (tazarotene induced) 2
ENSMUSG00000030963	2673.51	Umod	uromodulin
ENSMUSG00000057933	2486.74	Gsta2	glutathione S-transferase, alpha 2 (Yc2)
ENSMUSG00000005125	2461.34	Ndrg1	N-myc downstream regulated gene 1
ENSMUSG00000057666	2399.83	Gapdh	glyceraldehyde-3-phosphate dehydrogenase
ENSMUSG00000062933	2360.25	Gm10123	predicted pseudogene 10123
ENSMUSG00000007892	2355.83	Rplp1	ribosomal protein, large, P1
ENSMUSG00000031633	2278.44	Slc25a4	solute carrier family 25 (mitochondrial carrier, adenine nucleotide translocator), member 4
ENSMUSG00000021520	2258.68	Uqcrb	ubiquinol-cytochrome c reductase binding protein
ENSMUSG00000024608	2246.55	Rps14	ribosomal protein S14
ENSMUSG00000071415	2244.48	Rpl23	ribosomal protein L23
ENSMUSG00000020163	2204.13	Uqcr11	ubiquinol-cytochrome c reductase, complex III subunit XI
ENSMUSG00000049387	2204.01	Cox7b2	cytochrome c oxidase subunit VIIb2
ENSMUSG00000063856	2157.46	Gpx1	glutathione peroxidase 1
ENSMUSG00000031818	2060.2	Cox4i1	cytochrome c oxidase subunit IV isoform 1
ENSMUSG00000049422	2030.59	Chchd10	coiled-coil-helix-coiled-coil-helix domain containing 10
ENSMUSG00000062006	2030.36	Rpl34	ribosomal protein L34
ENSMUSG00000079941	2024.73	Gm11273	predicted gene 11273
ENSMUSG00000029268	2019.27	Ugt2a1	UDP glucuronosyltransferase 2 family, polypeptide A1
ENSMUSG00000090841	2017.12	Myl6	myosin, light polypeptide 6, alkali, smooth muscle and non-muscle
ENSMUSG00000031725	1989.09	Ces1f	carboxylesterase 1F
ENSMUSG00000060126	1971.05	Tpt1	tumor protein, translationally-controlled 1
ENSMUSG00000025934	1927.04	Gsta3	glutathione S-transferase, alpha 3
ENSMUSG00000076441	1837.72	Ass1	argininosuccinate synthetase 1
ENSMUSG00000025428	1814.64	Atp5a1	ATP synthase, H+ transporting, mitochondrial F1 complex, alpha subunit 1
ENSMUSG00000020051	1787.36	Pah	phenylalanine hydroxylase
ENSMUSG00000006057	1749.43	Atp5g1	ATP synthase, H+ transporting, mitochondrial F0 complex, subunit c1 (subunit 9)
ENSMUSG00000022982	1732.46	Sod1	superoxide dismutase 1, soluble
ENSMUSG00000030246	1727.86	Ldhb	lactate dehydrogenase B
ENSMUSG00000001025	1672.86	S100a6	S100 calcium binding protein A6 (calcyclin)
ENSMUSG00000004655	1632.57	Aqp1	aquaporin 1
ENSMUSG00000003053	1621.98	Cyp2c29	cytochrome P450, family 2, subfamily c, polypeptide 29
ENSMUSG00000063903	1585.83	Klk1	kallikrein 1
ENSMUSG00000034566	1571.94	Atp5h	ATP synthase, H+ transporting, mitochondrial F0 complex, subunit d
ENSMUSG00000031447	1566.08	Lamp1	lysosomal-associated membrane protein 1
ENSMUSG00000050708	1556.99	Ftl1	ferritin light chain 1
ENSMUSG00000038717	1530.38	Atp5l	ATP synthase, H+ transporting, mitochondrial F0 complex, subunit g
ENSMUSG00000044894	1530.21	Uqcrq	ubiquinol-cytochrome c reductase, complex III subunit VII
ENSMUSG00000070493	1528.17	Chchd2	coiled-coil-helix-coiled-coil-helix domain containing 2
ENSMUSG00000030695	1512.84	Aldoa	aldolase A, fructose-bisphosphate
ENSMUSG00000049751	1482.41	Rpl36al	ribosomal protein L36A-like
ENSMUSG00000023010	1449.85	Tmbim6	transmembrane BAX inhibitor motif containing 6
ENSMUSG00000028367	1431.69	Txn1	thioredoxin 1
ENSMUSG00000022956	1430.48	Atp5o	ATP synthase, H+ transporting, mitochondrial F1 complex, O subunit
ENSMUSG00000002985	1429.93	Apoe	apolipoprotein E
ENSMUSG00000016559	1402.69	H3f3b	H3 histone, family 3B
ENSMUSG00000021477	1388.86	Ctsl	cathepsin L
ENSMUSG00000028692	1380.93	Akr1a1	aldo-keto reductase family 1, member A1 (aldehyde reductase)
ENSMUSG00000029455	1364.18	Aldh2	aldehyde dehydrogenase 2, mitochondrial
ENSMUSG00000060938	1349.65	Rpl26	ribosomal protein L26
ENSMUSG00000024646	1346.15	Cyb5	cytochrome b-5
ENSMUSG00000022613	1338.74	Miox	myo-inositol oxygenase
ENSMUSG00000091957	1309.63	Rps2-ps10	ribosomal protein S2, pseudogene 10
ENSMUSG00000015656	1285.46	Hspa8	heat shock protein 8
ENSMUSG00000022108	1275.67	Itm2b	integral membrane protein 2B
ENSMUSG00000061904	1251.84	Slc25a3	solute carrier family 25 (mitochondrial carrier, phosphate carrier), member 3
ENSMUSG00000036751	1249.69	Cox6b1	cytochrome c oxidase, subunit VIb polypeptide 1
ENSMUSG00000029304	1202.29	Spp1	secreted phosphoprotein 1
ENSMUSG00000073702	1192.99	Rpl31	ribosomal protein L31
ENSMUSG00000059534	1182.97	Uqcr10	ubiquinol-cytochrome c reductase, complex III subunit X
ENSMUSG00000033307	1177.35	Mif	macrophage migration inhibitory factor
ENSMUSG00000032959	1171.87	Pebp1	phosphatidylethanolamine binding protein 1
ENSMUSG00000064373	1158.17	Sepp1	selenoprotein P, plasma, 1
ENSMUSG00000057841	1140.91	Rpl32	ribosomal protein L32
ENSMUSG00000008683	1119.44	Rps15a	ribosomal protein S15A
ENSMUSG00000062997	1116.64	Rpl35	ribosomal protein L35
ENSMUSG00000020267	1110.75	Hint1	histidine triad nucleotide binding protein 1
ENSMUSG00000027187	1092.2	Cat	catalase
ENSMUSG00000009927	1071.17	Rps25	ribosomal protein S25
ENSMUSG00000058600	1061.46	Rpl30	ribosomal protein L30
ENSMUSG00000027227	1056.83	Sord	sorbitol dehydrogenase
ENSMUSG00000063171	1056.08	Rps4y2	ribosomal protein S4, Y-linked 2
ENSMUSG00000002992	1053.41	Apoc2	apolipoprotein C-II
ENSMUSG00000022354	1050.06	Ndufb9	NADH dehydrogenase (ubiquinone) 1 beta subcomplex, 9
ENSMUSG00000071551	1035.05	Akr1c19	aldo-keto reductase family 1, member C19
ENSMUSG00000021490	1034.84	Slc34a1	solute carrier family 34 (sodium phosphate), member 1
ENSMUSG00000025781	1029.62	Atp5c1	ATP synthase, H+ transporting, mitochondrial F1 complex, gamma polypeptide 1
ENSMUSG00000003429	1028.69	Rps11	ribosomal protein S11
ENSMUSG00000059070	1020.99	Rpl18	ribosomal protein L18
ENSMUSG00000061787	1016.53	Rps17	ribosomal protein S17
ENSMUSG00000078087	1012.84	Rps12l1	ribosomal protein S12-like 1
ENSMUSG00000049517	1009.03	Rps23	ribosomal protein S23
ENSMUSG00000000088	997.575	Cox5a	cytochrome c oxidase subunit Va
ENSMUSG00000091228	992.136	Gm20390	predicted gene 20390
ENSMUSG00000025794	986.618	Rpl14	ribosomal protein L14
ENSMUSG00000022210	984.331	Dhrs4	dehydrogenase/reductase (SDR family) member 4
ENSMUSG00000063457	978.888	Rps15	ribosomal protein S15
ENSMUSG00000024391	973.661	Apom	apolipoprotein M
ENSMUSG00000058443	958.768	Rpl10-ps3	ribosomal protein L10, pseudogene 3
ENSMUSG00000021238	948.221	Aldh6a1	aldehyde dehydrogenase family 6, subfamily A1
ENSMUSG00000028691	944.688	Prdx1	peroxiredoxin 1
ENSMUSG00000063524	940.809	Eno1	enolase 1, alpha non-neuron
ENSMUSG00000047215	932.482	Rpl9	ribosomal protein L9
ENSMUSG00000058076	926.88	Sdhc	succinate dehydrogenase complex, subunit C, integral membrane protein
ENSMUSG00000020186	919.853	Csrp2	cysteine and glycine-rich protein 2
ENSMUSG00000023175	913.406	Bsg	basigin
ENSMUSG00000005681	903.936	Apoa2	apolipoprotein A-II
ENSMUSG00000060803	888.17	Gstp1	glutathione S-transferase, pi 1
ENSMUSG00000023456	887.478	Tpi1	triosephosphate isomerase 1
ENSMUSG00000027523	883.062	Gnas	GNAS (guanine nucleotide binding protein, alpha stimulating) complex locus
ENSMUSG00000037852	878.52	Cpe	carboxypeptidase E
ENSMUSG00000069805	860.924	Fbp1	fructose bisphosphatase 1
ENSMUSG00000030647	860.129	Ndufc2	NADH dehydrogenase (ubiquinone) 1, subcomplex unknown, 2
ENSMUSG00000052146	844.905	Rps10	ribosomal protein S10
ENSMUSG00000061477	844.298	Rps7	ribosomal protein S7
ENSMUSG00000019370	843.657	Calm3	calmodulin 3
ENSMUSG00000046516	843.129	Cox17	cytochrome c oxidase assembly protein 17
ENSMUSG00000010651	834.382	Acaa1b	acetyl-Coenzyme A acyltransferase 1B
ENSMUSG00000025351	830.467	Cd63	CD63 antigen
ENSMUSG00000043716	829.145	Rpl7	ribosomal protein L7
ENSMUSG00000090862	827.919	Rps13	ribosomal protein S13
ENSMUSG00000028081	827.125	Rps3a1	ribosomal protein S3A1
ENSMUSG00000030161	824.74	Gabarapl1	gamma-aminobutyric acid (GABA) A receptor-associated protein-like 1
ENSMUSG00000025204	821.405	Ndufb8	NADH dehydrogenase (ubiquinone) 1 beta subcomplex 8
ENSMUSG00000022892	813.634	App	amyloid beta (A4) precursor protein
ENSMUSG00000028495	809.14	Rps6	ribosomal protein S6
ENSMUSG00000017493	777.937	Igfbp4	insulin-like growth factor binding protein 4
ENSMUSG00000020029	766.013	Nudt4	nudix (nucleoside diphosphate linked moiety X)-type motif 4
ENSMUSG00000042541	763.961	Shfm1	split hand/foot malformation (ectrodactyly) type 1
ENSMUSG00000023944	760.034	Hsp90ab1	heat shock protein 90 alpha (cytosolic), class B member 1
ENSMUSG00000075706	759.642	Gpx4	glutathione peroxidase 4
ENSMUSG00000074207	758.782	Adh1	alcohol dehydrogenase 1 (class I)
ENSMUSG00000032518	751.478	Rpsa	ribosomal protein SA
ENSMUSG00000053898	747.505	Ech1	enoyl coenzyme A hydratase 1, peroxisomal
ENSMUSG00000067274	744.999	Rplp0	ribosomal protein, large, P0
ENSMUSG00000000740	739.346	Rpl13	ribosomal protein L13
ENSMUSG00000006818	738.022	Sod2	superoxide dismutase 2, mitochondrial
ENSMUSG00000054428	729.754	Atpif1	ATPase inhibitory factor 1
ENSMUSG00000026664	728.855	Phyh	phytanoyl-CoA hydroxylase
ENSMUSG00000009863	727.072	Sdhb	succinate dehydrogenase complex, subunit B, iron sulfur (Ip)
ENSMUSG00000022010	721.385	Tsc22d1	TSC22 domain family, member 1
ENSMUSG00000012848	720.218	Rps5	ribosomal protein S5
ENSMUSG00000041453	720.152	Rpl21	ribosomal protein L21
ENSMUSG00000027406	716.615	Idh3b	isocitrate dehydrogenase 3 (NAD+) beta
ENSMUSG00000030934	712.851	Oat	ornithine aminotransferase
ENSMUSG00000028964	712.272	Park7	Parkinson disease (autosomal recessive, early onset) 7
ENSMUSG00000022551	708.81	Cyc1	cytochrome c-1
ENSMUSG00000056201	704.052	Cfl1	cofilin 1, non-muscle
ENSMUSG00000029776	702.077	Hibadh	3-hydroxyisobutyrate dehydrogenase
ENSMUSG00000036309	691.64	Skp1a	S-phase kinase-associated protein 1A
ENSMUSG00000047675	690.629	Rps8	ribosomal protein S8
ENSMUSG00000028648	683.602	Ndufs5	NADH dehydrogenase (ubiquinone) Fe-S protein 5
ENSMUSG00000017404	679.925	Rpl19	ribosomal protein L19
ENSMUSG00000063328	678.357	Gm9396	predicted gene 9396
ENSMUSG00000035637	673.878	Grhpr	glyoxylate reductase/hydroxypyruvate reductase
ENSMUSG00000020368	672.135	Canx	calnexin
ENSMUSG00000028618	667.942	Tmem59	transmembrane protein 59
ENSMUSG00000020022	663.061	Ndufa12	NADH dehydrogenase (ubiquinone) 1 alpha subcomplex, 12
ENSMUSG00000022884	661.837	Eif4a2	eukaryotic translation initiation factor 4A2
ENSMUSG00000000673	661.511	Haao	3-hydroxyanthranilate 3,4-dioxygenase
ENSMUSG00000008540	661.503	Mgst1	microsomal glutathione S-transferase 1
ENSMUSG00000045128	660.362	Rpl18a	ribosomal protein L18A
ENSMUSG00000073676	655.961	Hspe1	heat shock protein 1 (chaperonin 10)
ENSMUSG00000029103	650.025	Lrpap1	low density lipoprotein receptor-related protein associated protein 1
ENSMUSG00000049940	648.087	Pgrmc2	progesterone receptor membrane component 2
ENSMUSG00000003970	647.594	Rpl8	ribosomal protein L8
ENSMUSG00000034994	645.176	Eef2	eukaryotic translation elongation factor 2
ENSMUSG00000032399	642.285	Rpl4	ribosomal protein L4
ENSMUSG00000096699	641.308	Rps19-ps4	ribosomal protein S19, pseudogene 4
ENSMUSG00000002204	633.399	Napsa	napsin A aspartic peptidase
ENSMUSG00000026295	632.162	Spp2	secreted phosphoprotein 2
ENSMUSG00000003814	631.916	Calr	calreticulin
ENSMUSG00000034868	631.864	Myl12b	myosin, light chain 12B, regulatory
ENSMUSG00000019179	631.483	Mdh2	malate dehydrogenase 2, NAD (mitochondrial)
ENSMUSG00000017009	631.08	Sdc4	syndecan 4
ENSMUSG00000006333	628.102	Rps9	ribosomal protein S9
ENSMUSG00000018459	621.285	Slc13a3	solute carrier family 13 (sodium-dependent dicarboxylate transporter), member 3
ENSMUSG00000016256	619.293	Ctsz	cathepsin Z
ENSMUSG00000062270	618.095	Morf4l1	mortality factor 4 like 1
ENSMUSG00000052738	616.82	Suclg1	succinate-CoA ligase, GDP-forming, alpha subunit
ENSMUSG00000041028	612.435	Ghitm	growth hormone inducible transmembrane protein
ENSMUSG00000025825	610.762	Iscu	IscU iron-sulfur cluster scaffold homolog (E. coli)
ENSMUSG00000021094	610.752	Dhrs7	dehydrogenase/reductase (SDR family) member 7
ENSMUSG00000025980	608.833	Hspd1	heat shock protein 1 (chaperonin)
ENSMUSG00000015575	607.942	Atp6v0e	ATPase, H+ transporting, lysosomal V0 subunit E
ENSMUSG00000026473	606.13	Glul	glutamate-ammonia ligase (glutamine synthetase)
ENSMUSG00000022477	605.133	Aco2	aconitase 2, mitochondrial
ENSMUSG00000006345	604.752	Ggt1	gamma-glutamyltransferase 1
ENSMUSG00000028410	604.594	Dnaja1	DnaJ (Hsp40) homolog, subfamily A, member 1
ENSMUSG00000025950	604.206	Idh1	isocitrate dehydrogenase 1 (NADP+), soluble
ENSMUSG00000021577	603.138	Sdha	succinate dehydrogenase complex, subunit A, flavoprotein (Fp)
ENSMUSG00000028773	602.116	Fabp3	fatty acid binding protein 3, muscle and heart
ENSMUSG00000023089	600.666	Ndufa5	NADH dehydrogenase (ubiquinone) 1 alpha subcomplex, 5
ENSMUSG00000023122	598.663	Sult1c2	sulfotransferase family, cytosolic, 1C, member 2
ENSMUSG00000037563	595.988	Rps16	ribosomal protein S16
ENSMUSG00000059291	592.524	Rpl11	ribosomal protein L11
ENSMUSG00000074129	592.097	Rpl13a	ribosomal protein L13A
ENSMUSG00000007891	586.928	Ctsd	cathepsin D
ENSMUSG00000066632	581.349	Pgk1-rs7	phosphoglycerate kinase-1, related sequence-7
ENSMUSG00000022235	577.516	Cmbl	carboxymethylenebutenolidase-like (Pseudomonas)
ENSMUSG00000033427	575.898	Upb1	ureidopropionase, beta
ENSMUSG00000020402	571.365	Vdac1	voltage-dependent anion channel 1
ENSMUSG00000036880	569.853	Acaa2	acetyl-Coenzyme A acyltransferase 2 (mitochondrial 3-oxoacyl-Coenzyme A thiolase)
ENSMUSG00000030884	564.747	Uqcrc2	ubiquinol cytochrome c reductase core protein 2
ENSMUSG00000024121	561.724	Atp6v0c	ATPase, H+ transporting, lysosomal V0 subunit C
ENSMUSG00000025871	559.725	4833439L19Rik	RIKEN cDNA 4833439L19 gene
ENSMUSG00000021660	555.382	Btf3	basic transcription factor 3
ENSMUSG00000031839	555.278	Hsbp1	heat shock factor binding protein 1
ENSMUSG00000054619	554.647	Mettl7a1	methyltransferase like 7A1
ENSMUSG00000004207	551.885	Psap	prosaposin
ENSMUSG00000066551	546.51	Hmgb1	high mobility group box 1
ENSMUSG00000037072	544.678	Sep15	selenoprotein
ENSMUSG00000030432	542.064	Rpl28	ribosomal protein L28
ENSMUSG00000004610	539.222	Etfb	electron transferring flavoprotein, beta polypeptide
ENSMUSG00000019804	538.435	Snx3	sorting nexin 3
ENSMUSG00000022285	536.575	Ywhaz	tyrosine 3-monooxygenase/tryptophan 5-monooxygenase activation protein, zeta polypeptide
ENSMUSG00000025651	530.734	Uqcrc1	ubiquinol-cytochrome c reductase core protein 1
ENSMUSG00000021794	521.465	Glud1	glutamate dehydrogenase 1
ENSMUSG00000031881	518.246	Cdh16	cadherin 16
ENSMUSG00000029445	516.232	Hpd	4-hydroxyphenylpyruvic acid dioxygenase
ENSMUSG00000055302	515.5	Mrfap1	Morf4 family associated protein 1
ENSMUSG00000029162	513.155	Khk	ketohexokinase
ENSMUSG00000027984	507.316	Hadh	hydroxyacyl-Coenzyme A dehydrogenase
ENSMUSG00000078240	504.589	Gm3550	predicted gene 3550
ENSMUSG00000037805	504.42	Rpl10a	ribosomal protein L10A
ENSMUSG00000031950	502.228	Gabarapl2	gamma-aminobutyric acid (GABA) A receptor-associated protein-like 2
ENSMUSG00000062609	497.657	Kcnj15	potassium inwardly-rectifying channel, subfamily J, member 15
ENSMUSG00000078566	497.306	Bnip3	BCL2/adenovirus E1B interacting protein 3
ENSMUSG00000079477	496.988	Rab7	RAB7, member RAS oncogene family
ENSMUSG00000001827	496.3	Folr1	folate receptor 1 (adult)
ENSMUSG00000029614	495.923	Rpl6	ribosomal protein L6
ENSMUSG00000024425	493.6	Ndfip1	Nedd4 family interacting protein 1
ENSMUSG00000026354	493.432	Lct	lactase
ENSMUSG00000022821	487.296	Hgd	homogentisate 1, 2-dioxygenase
ENSMUSG00000031938	485.271	4931406C07Rik	RIKEN cDNA 4931406C07 gene
ENSMUSG00000035242	483.952	Oaz1	ornithine decarboxylase antizyme 1
ENSMUSG00000018293	478.735	Pfn1	profilin 1
ENSMUSG00000030120	478.644	Mlf2	myeloid leukemia factor 2
ENSMUSG00000026864	475.418	Hspa5	heat shock protein 5
ENSMUSG00000020432	469.088	Tcn2	transcobalamin 2
ENSMUSG00000000563	463.053	Atp5f1	ATP synthase, H+ transporting, mitochondrial F0 complex, subunit B1
ENSMUSG00000022186	460.512	Oxct1	3-oxoacid CoA transferase 1
ENSMUSG00000027562	455.137	Car2	carbonic anhydrase 2
ENSMUSG00000038072	452.382	Galnt11	UDP-N-acetyl-alpha-D-galactosamine:polypeptide N-acetylgalactosaminyltransferase 11
ENSMUSG00000004285	451.383	Atp6v1f	ATPase, H+ transporting, lysosomal V1 subunit F
ENSMUSG00000047459	450.632	Dynlrb1	dynein light chain roadblock-type 1
ENSMUSG00000024359	448.858	Hspa9	heat shock protein 9
ENSMUSG00000054733	445.407	Msra	methionine sulfoxide reductase A
ENSMUSG00000027248	442.426	Pdia3	protein disulfide isomerase associated 3
ENSMUSG00000020849	440.598	Ywhae	tyrosine 3-monooxygenase/tryptophan 5-monooxygenase activation protein, epsilon polypeptide
ENSMUSG00000030483	440.558	Cyp2b10	cytochrome P450, family 2, subfamily b, polypeptide 10
ENSMUSG00000020719	438.404	Ddx5	DEAD (Asp-Glu-Ala-Asp) box polypeptide 5
ENSMUSG00000020048	437.244	Hsp90b1	heat shock protein 90, beta (Grp94), member 1
ENSMUSG00000022564	436.794	Grina	glutamate receptor, ionotropic, N-methyl D-aspartate-associated protein 1 (glutamate binding)
ENSMUSG00000013593	436.255	Ndufs2	NADH dehydrogenase (ubiquinone) Fe-S protein 2
ENSMUSG00000021748	435.17	Pdhb	pyruvate dehydrogenase (lipoamide) beta
ENSMUSG00000062908	424.996	Acadm	acyl-Coenzyme A dehydrogenase, medium chain
ENSMUSG00000039105	418.601	Atp6v1g1	ATPase, H+ transporting, lysosomal V1 subunit G1
ENSMUSG00000020458	412.341	Rtn4	reticulon 4
ENSMUSG00000059447	400.277	Hadhb	hydroxyacyl-Coenzyme A dehydrogenase/3-ketoacyl-Coenzyme A thiolase/enoyl-Coenzyme A hydratase (trifunctional protein), beta subunit
ENSMUSG00000028179	380.084	Cth	cystathionase (cystathionine gamma-lyase)
ENSMUSG00000031641	378.136	Cbr4	carbonyl reductase 4
ENSMUSG00000028138	377.815	Adh5	alcohol dehydrogenase 5 (class III), chi polypeptide
ENSMUSG00000031672	374.294	Got2	glutamate oxaloacetate transaminase 2, mitochondrial
ENSMUSG00000028792	372.18	Ak2	adenylate kinase 2
ENSMUSG00000024997	369.226	Prdx3	peroxiredoxin 3
ENSMUSG00000037916	363.197	Ndufv1	NADH dehydrogenase (ubiquinone) flavoprotein 1
ENSMUSG00000030057	362.008	Cnbp	cellular nucleic acid binding protein
ENSMUSG00000020585	357.91	Laptm4a	lysosomal-associated protein transmembrane 4A
ENSMUSG00000026348	357.633	Acmsd	amino carboxymuconate semialdehyde decarboxylase
ENSMUSG00000024782	356.765	Ak3	adenylate kinase 3
ENSMUSG00000071644	353.025	Eef1g	eukaryotic translation elongation factor 1 gamma
ENSMUSG00000015932	350.791	Dstn	destrin
ENSMUSG00000061758	342.589	Akr1b10	aldo-keto reductase family 1, member B10 (aldose reductase)
ENSMUSG00000011752	342.391	Pgam1	phosphoglycerate mutase 1
ENSMUSG00000038936	333.045	Sccpdh	saccharopine dehydrogenase (putative)

## Sheet: Table S6
Table S6. Gene Ontology classification of the 283 most expressed genes.
In bold are shown the most enriched GO-terms.
Category	Term	Count	%	P-Value	Fold Enrichment	Benjamini
GOTERM_BP_FAT	generation of precursor metabolites and energy	50	18.1	7.9e-35	9.6	1.1e-31
GOTERM_BP_FAT	translation	46	16.6	1.2e-26	7.4	8.1e-24
GOTERM_BP_FAT	oxidation reduction	63	22.7	6.2e-26	4.7	2.9e-23
GOTERM_BP_FAT	electron transport chain	23	8.3	9.1e-17	10.7	3.9e-14
GOTERM_BP_FAT	oxidative phosphorylation	17	6.1	2e-15	15.9	5.7e-13
GOTERM_BP_FAT	cellular respiration	17	6.1	6.3e-15	14.9	1.5e-12
GOTERM_BP_FAT	energy derivation by oxidation of organic compounds	19	6.9	3.2e-13	9.9	6.5e-11
GOTERM_BP_FAT	proton transport	13	4.7	1.8e-10	12.8	3.2e-08
GOTERM_BP_FAT	hydrogen transport	13	4.7	2.4e-10	12.5	3.8e-08
GOTERM_BP_FAT	energy coupled proton transport, down electrochemical gradient	11	4	1.3e-09	15	1.8e-07
GOTERM_BP_FAT	ATP synthesis coupled proton transport	11	4	1.3e-09	15	1.8e-07
GOTERM_BP_FAT	coenzyme metabolic process	19	6.9	1.9e-09	6	2.4e-07
GOTERM_BP_FAT	ion transmembrane transport	11	4	3.5e-09	13.7	4.1e-07
GOTERM_BP_FAT	response to hydrogen peroxide	9	3.2	1.3e-08	18.1	1.4e-06
GOTERM_BP_FAT	cofactor metabolic process	20	7.2	1.9e-08	4.9	1.9e-06
GOTERM_BP_FAT	cellular response to reactive oxygen species	8	2.9	3.5e-08	21.1	3.3e-06
GOTERM_BP_FAT	ATP biosynthetic process	13	4.7	3.6e-08	8.3	3.2e-06
GOTERM_BP_FAT	aerobic respiration	9	3.2	4.5e-08	15.8	3.8e-06
GOTERM_BP_FAT	alcohol catabolic process	12	4.3	5.8e-08	9	4.6e-06
GOTERM_BP_FAT	hydrogen peroxide metabolic process	8	2.9	9.5e-08	18.8	7e-06
GOTERM_BP_FAT	ATP metabolic process	13	4.7	9.8e-08	7.6	6.9e-06
GOTERM_BP_FAT	ribonucleoside triphosphate biosynthetic process	13	4.7	9.8e-08	7.6	6.9e-06
GOTERM_BP_FAT	purine ribonucleoside triphosphate biosynthetic process	13	4.7	9.8e-08	7.6	6.9e-06
GOTERM_BP_FAT	oxygen and reactive oxygen species metabolic process	10	3.6	1e-07	11.7	7e-06
GOTERM_BP_FAT	purine nucleoside triphosphate biosynthetic process	13	4.7	1.2e-07	7.5	7.4e-06
GOTERM_BP_FAT	nucleoside triphosphate biosynthetic process	13	4.7	1.2e-07	7.5	7.4e-06
GOTERM_BP_FAT	respiratory electron transport chain	8	2.9	2.2e-07	16.9	1.4e-05
GOTERM_BP_FAT	cellular response to oxidative stress	8	2.9	2.2e-07	16.9	1.4e-05
GOTERM_BP_FAT	purine ribonucleoside triphosphate metabolic process	13	4.7	2.4e-07	7	1.4e-05
GOTERM_BP_FAT	ribonucleoside triphosphate metabolic process	13	4.7	2.8e-07	6.9	1.6e-05
GOTERM_BP_FAT	cellular carbohydrate catabolic process	11	4	2.9e-07	8.9	1.6e-05
GOTERM_BP_FAT	response to reactive oxygen species	9	3.2	3.2e-07	12.7	1.7e-05
GOTERM_BP_FAT	tricarboxylic acid cycle	8	2.9	3.3e-07	16.1	1.6e-05
GOTERM_BP_FAT	carbohydrate catabolic process	12	4.3	4e-07	7.6	1.9e-05
GOTERM_BP_FAT	acetyl-CoA catabolic process	8	2.9	4.7e-07	15.3	2.2e-05
GOTERM_BP_FAT	purine nucleoside triphosphate metabolic process	13	4.7	4.9e-07	6.6	2.2e-05
GOTERM_BP_FAT	glutathione metabolic process	8	2.9	6.6e-07	14.7	2.9e-05
GOTERM_BP_FAT	purine ribonucleotide biosynthetic process	13	4.7	7.3e-07	6.4	3.1e-05
GOTERM_BP_FAT	glucose catabolic process	10	3.6	8.2e-07	9.4	3.4e-05
GOTERM_BP_FAT	hexose catabolic process	10	3.6	8.2e-07	9.4	3.4e-05
GOTERM_BP_FAT	nucleoside triphosphate metabolic process	13	4.7	8.3e-07	6.3	3.4e-05
GOTERM_BP_FAT	monosaccharide catabolic process	10	3.6	1e-06	9.2	3.9e-05
GOTERM_BP_FAT	ribonucleotide biosynthetic process	13	4.7	1.1e-06	6.2	4.1e-05
GOTERM_BP_FAT	response to oxidative stress	12	4.3	1.1e-06	6.8	4.2e-05
GOTERM_BP_FAT	mitochondrial ATP synthesis coupled electron transport	6	2.2	1.6e-06	25.3	5.8e-05
GOTERM_BP_FAT	glycolysis	9	3.2	1.8e-06	10.3	6.4e-05
GOTERM_BP_FAT	coenzyme catabolic process	8	2.9	2.2e-06	12.5	7.6e-05
GOTERM_BP_FAT	purine ribonucleotide metabolic process	13	4.7	2.4e-06	5.7	8.2e-05
GOTERM_BP_FAT	acetyl-CoA metabolic process	8	2.9	3.7e-06	11.6	0.00012
GOTERM_BP_FAT	ribonucleotide metabolic process	13	4.7	4.2e-06	5.4	0.00013
GOTERM_BP_FAT	cofactor catabolic process	8	2.9	4.8e-06	11.3	0.00015
GOTERM_BP_FAT	cellular response to hydrogen peroxide	6	2.2	4.8e-06	21.1	0.00015
GOTERM_BP_FAT	hydrogen peroxide catabolic process	6	2.2	4.8e-06	21.1	0.00015
GOTERM_BP_FAT	ATP synthesis coupled electron transport	6	2.2	4.8e-06	21.1	0.00015
GOTERM_BP_FAT	purine nucleotide biosynthetic process	13	4.7	9.3e-06	5	0.00028
GOTERM_BP_FAT	response to inorganic substance	11	4	1.2e-05	6	0.00036
GOTERM_BP_FAT	peptide metabolic process	8	2.9	1.4e-05	9.6	0.00041
GOTERM_BP_FAT	nucleotide biosynthetic process	14	5.1	2.5e-05	4.2	0.00072
GOTERM_BP_FAT	nitrogen compound biosynthetic process	19	6.9	2.8e-05	3.2	0.00077
GOTERM_BP_FAT	nucleobase, nucleoside and nucleotide biosynthetic process	14	5.1	3.7e-05	4.1	0.001
GOTERM_BP_FAT	nucleobase, nucleoside, nucleotide and nucleic acid biosynthetic process	14	5.1	3.7e-05	4.1	0.001
GOTERM_BP_FAT	monovalent inorganic cation transport	18	6.5	4.6e-05	3.2	0.0012
GOTERM_BP_FAT	purine nucleotide metabolic process	13	4.7	5.1e-05	4.3	0.0013
GOTERM_BP_FAT	glucose metabolic process	12	4.3	9.6e-05	4.3	0.0025
GOTERM_BP_FAT	sulfur metabolic process	10	3.6	0.00018	4.9	0.0046
GOTERM_BP_FAT	protein folding	11	4	0.00033	4.1	0.008
GOTERM_BP_FAT	cellular amino acid derivative metabolic process	11	4	0.00043	4	0.01
GOTERM_BP_FAT	cellular aldehyde metabolic process	5	1.8	0.00044	13.2	0.01
GOTERM_BP_FAT	monosaccharide metabolic process	13	4.7	0.00044	3.4	0.01
GOTERM_BP_FAT	cation transport	22	7.9	0.00051	2.3	0.012
GOTERM_BP_FAT	hexose metabolic process	12	4.3	0.00059	3.5	0.013
GOTERM_BP_FAT	carboxylic acid catabolic process	8	2.9	0.0017	4.6	0.038
GOTERM_BP_FAT	organic acid catabolic process	8	2.9	0.0017	4.6	0.038
Category	Term	Count	%	P-Value	Fold Enrichment	Benjamini
GOTERM_CC_FAT	mitochondrion	104	37.5	2e-32	3.4	4.4e-30
GOTERM_CC_FAT	ribosome	44	15.9	5.5e-31	9.8	6e-29
GOTERM_CC_FAT	mitochondrial inner membrane	50	18.1	2.8e-29	7.4	2e-27
GOTERM_CC_FAT	organelle inner membrane	50	18.1	3.6e-28	7	2e-26
GOTERM_CC_FAT	mitochondrial part	61	22	2.5e-26	5	1.1e-24
GOTERM_CC_FAT	mitochondrial membrane	51	18.4	7e-26	6.1	2.5e-24
GOTERM_CC_FAT	mitochondrial envelope	52	18.8	2e-25	5.8	6.3e-24
GOTERM_CC_FAT	organelle envelope	53	19.1	2.4e-19	4.2	6.7e-18
GOTERM_CC_FAT	envelope	53	19.1	2.9e-19	4.2	7.1e-18
GOTERM_CC_FAT	ribonucleoprotein complex	48	17.3	3.8e-18	4.4	8.2e-17
GOTERM_CC_FAT	respiratory chain	18	6.5	9.3e-16	14.6	1.8e-14
GOTERM_CC_FAT	organelle membrane	58	20.9	3.8e-15	3.1	6.9e-14
GOTERM_CC_FAT	proton-transporting ATP synthase complex	10	3.6	2.2e-11	25.4	3.6e-10
GOTERM_CC_FAT	proton-transporting two-sector ATPase complex	13	4.7	5.6e-11	13.7	8.7e-10
GOTERM_CC_FAT	ribosomal subunit	13	4.7	1.9e-08	8.7	2.8e-07
GOTERM_CC_FAT	pigment granule	13	4.7	1.3e-06	6	1.7e-05
GOTERM_CC_FAT	melanosome	13	4.7	1.3e-06	6	1.7e-05
GOTERM_CC_FAT	proton-transporting ATP synthase complex, coupling factor F(o)	6	2.2	1.4e-06	25.4	1.7e-05
GOTERM_CC_FAT	cytosolic ribosome	7	2.5	2.9e-06	15.7	3.6e-05
GOTERM_CC_FAT	proton-transporting two-sector ATPase complex, proton-transporting domain	7	2.5	4.3e-06	14.8	4.9e-05
GOTERM_CC_FAT	mitochondrial matrix	16	5.8	1.1e-05	4	0.00012
GOTERM_CC_FAT	mitochondrial lumen	16	5.8	1.1e-05	4	0.00012
GOTERM_CC_FAT	small ribosomal subunit	7	2.5	4.5e-05	10.2	0.00046
GOTERM_CC_FAT	mitochondrial membrane part	8	2.9	4.9e-05	8	0.00048
GOTERM_CC_FAT	cytosolic part	9	3.2	8.2e-05	6.2	0.00078
GOTERM_CC_FAT	proton-transporting two-sector ATPase complex, catalytic domain	5	1.8	0.0005	12.7	0.0045
GOTERM_CC_FAT	large ribosomal subunit	6	2.2	0.0015	6.9	0.013
GOTERM_CC_FAT	cytosol	25	9	0.0029	1.9	0.024
Category	Term	Count	%	P-Value	Fold Enrichment	Benjamini
GOTERM_MF_FAT	structural constituent of ribosome	42	15.2	3.4e-34	12.5	1.4e-31
GOTERM_MF_FAT	monovalent inorganic cation transmembrane transporter activity	24	8.7	4.6e-20	13.4	9.2e-18
GOTERM_MF_FAT	hydrogen ion transmembrane transporter activity	23	8.3	1.5e-19	13.8	2e-17
GOTERM_MF_FAT	structural molecule activity	42	15.2	1e-18	5.3	1e-16
GOTERM_MF_FAT	inorganic cation transmembrane transporter activity	24	8.7	8.1e-16	9.1	6.2e-14
GOTERM_MF_FAT	iron ion binding	24	8.7	4e-07	3.5	2.7e-05
GOTERM_MF_FAT	heme-copper terminal oxidase activity	7	2.5	1.5e-06	17.4	8.6e-05
GOTERM_MF_FAT	oxidoreductase activity, acting on heme group of donors, oxygen as acceptor	7	2.5	1.5e-06	17.4	8.6e-05
GOTERM_MF_FAT	oxidoreductase activity, acting on heme group of donors	7	2.5	1.5e-06	17.4	8.6e-05
GOTERM_MF_FAT	cytochrome-c oxidase activity	7	2.5	1.5e-06	17.4	8.6e-05
GOTERM_MF_FAT	antioxidant activity	8	2.9	1.4e-05	9.6	0.0007
GOTERM_MF_FAT	ATPase activity, coupled to transmembrane movement of ions	9	3.2	7e-05	6.4	0.0031
GOTERM_MF_FAT	hydrogen ion transporting ATP synthase activity, rotational mechanism	5	1.8	7.2e-05	19.8	0.0029
GOTERM_MF_FAT	oxidoreductase activity, acting on NADH or NADPH	8	2.9	7.3e-05	7.6	0.0026
GOTERM_MF_FAT	peroxidase activity	6	2.2	0.00022	10.4	0.0073
GOTERM_MF_FAT	oxidoreductase activity, acting on peroxide as acceptor	6	2.2	0.00022	10.4	0.0073
GOTERM_MF_FAT	proton-transporting ATPase activity, rotational mechanism	5	1.8	0.00023	15.3	0.0071
GOTERM_MF_FAT	NAD or NADH binding	7	2.5	0.00038	7.1	0.011
GOTERM_MF_FAT	cofactor binding	15	5.4	0.00041	3	0.011
GOTERM_MF_FAT	NADH dehydrogenase activity	5	1.8	0.00055	12.4	0.014
GOTERM_MF_FAT	NADH dehydrogenase (ubiquinone) activity	5	1.8	0.00055	12.4	0.014
GOTERM_MF_FAT	NADH dehydrogenase (quinone) activity	5	1.8	0.00055	12.4	0.014
GOTERM_MF_FAT	ATPase activity, coupled to transmembrane movement of substances	9	3.2	0.001	4.4	0.023
GOTERM_MF_FAT	ATPase activity, coupled to movement of substances	9	3.2	0.001	4.4	0.023
GOTERM_MF_FAT	hydrolase activity, acting on acid anhydrides, catalyzing transmembrane movement of substances	9	3.2	0.001	4.4	0.023
GOTERM_MF_FAT	oxidoreductase activity, acting on NADH or NADPH, quinone or similar compound as acceptor	5	1.8	0.0011	10.4	0.024
GOTERM_MF_FAT	P-P-bond-hydrolysis-driven transmembrane transporter activity	9	3.2	0.0017	4	0.035
GOTERM_MF_FAT	primary active transmembrane transporter activity	9	3.2	0.0017	4	0.035
GOTERM_MF_FAT	cation-transporting ATPase activity	5	1.8	0.002	9	0.039
GOTERM_MF_FAT	rRNA binding	5	1.8	0.002	9	0.039
GOTERM_MF_FAT	electron carrier activity	12	4.3	0.0023	3	0.042
