# Supplementary material for: Characterization of the kidney transcriptome of the South American olive mouse Abrothrix olivacea
Source: BMC Genomics. 2014 Jun 8;15(1):446. doi: 10.1186/1471-2164-15-446 (PMC4189146; doi:10.1186/1471-2164-15-446)
Supplement: Supplementary file 4 — Additional file 4: Containing the in-house-python scripts. (ZIP 3 KB) [file 12864_2013_6199_MOESM4_ESM.zip]

Archive with 6 entries (5 files):
- scripts/TPM_&_ranking.py
- scripts/do_blastx_pfam_file.py
- scripts/script_xa_mouse.py
- scripts/oma-ensembl_mouse.py
- scripts/README
- scripts/
