# Supplementary material for: Characterization of the kidney transcriptome of the South American olive mouse Abrothrix olivacea
Source: BMC Genomics. 2014 Jun 8;15(1):446. doi: 10.1186/1471-2164-15-446 (PMC4189146; doi:10.1186/1471-2164-15-446)
Supplement: Supplementary file 4 — Additional file 4: Containing the in-house-python scripts. (ZIP 3 KB) [file 12864_2013_6199_MOESM4_ESM.zip › scripts/TPM_&_ranking.py]

lista_genes=[]


file=open('283','r')

for linea in file:
    gen=linea[:-1]
    lista_genes=lista_genes+[gen]   #dic adentro de otro


file.close()

file=open("archivos","r")

lista=[]

for linea in file:
	archivo=linea[:-1]
	lista=lista+[archivo]

file.close()


for libreria in lista:
    count=0
    dic_genes={}
    file=open(libreria,'r')
    for linea in file:
        count = count + 1  #ranking
        cols=linea.split(' ')
        gen=cols[1][:-1]
        tpm=cols[0]
        dic_genes[gen]=[count,tpm]
    
    file.close()

    file2=open('pa_excel'+str(libreria),'a')
    
    file2.write(str(libreria)+'\n')
    
    for gen in lista_genes:
        if gen in dic_genes:
            file2.write(str(gen)+'\t'+str(dic_genes[gen][0])+'\t'+str(dic_genes[gen][1])+'\n')
    file2.close()
