# Supplementary material for: Characterization of the kidney transcriptome of the South American olive mouse Abrothrix olivacea
Source: BMC Genomics. 2014 Jun 8;15(1):446. doi: 10.1186/1471-2164-15-446 (PMC4189146; doi:10.1186/1471-2164-15-446)
Supplement: Supplementary file 4 — Additional file 4: Containing the in-house-python scripts. (ZIP 3 KB) [file 12864_2013_6199_MOESM4_ESM.zip › scripts/do_blastx_pfam_file.py]

import sys
import copy


blast=open(str(sys.argv[1]),"r")
eblast=float(sys.argv[2]) #evalue de blast

pfam=open(str(sys.argv[3]),"r")
epfam=float(sys.argv[4]) #evalue de pfam

dic={}
dic2={} #dic auxiliar donde solo guardo los contigs


for linea in blast:
    #print linea
    cols=linea.split('\t')
    #print cols
    contig=cols[3]
    ctg_len=cols[0]
    gen_len=cols[1]
    slp=cols[2]  #overlapping
    gen=cols[4]
    idn=cols[5] #identidad
    evalue=float(cols[-2])
    if evalue <= eblast:
        dic[contig,ctg_len,gen,gen_len,slp,idn,evalue]=[]
        dic2[contig]=(contig,ctg_len,gen,gen_len,slp,idn,evalue)  
        
        
blast.close()


for linea in pfam:
    
    cols=linea.split(' ')
    cols = [x for x in cols if x is not ""]
    contig=cols[0]
    #if contig=="g3.t1": print dic[contig]
    #break
    domain=cols[6] #or Family
    evalue=float(cols[-4])
    alin_s=float(cols[1])
    alin_f=float(cols[2])
    if evalue <= epfam and (contig not in dic2):  #o sea, no tiene dominio ni hit de blast
        dic[contig,None,None,None,None,None,None] = [(alin_s,alin_f,evalue,domain)]
        continue
    
    elif evalue <= epfam and (contig in dic2):
        dic[contig,dic2[contig][1],dic2[contig][2],dic2[contig][3],dic2[contig][4],dic2[contig][5],dic2[contig][6]] += [(alin_s,alin_f,evalue,domain)]
        
    else:
        continue
    
    
pfam.close()

for key in dic:
    dic[key].sort(key= lambda x: x[2], reverse=False)  #la lista de tuplas de cada key se 
                                            #organiza por el 3do elemento de la tupla

dic_copia=copy.deepcopy(dic)

                                            
for key in dic:
    for x in range((len(dic[key])*-1)+1,-1):  #esta al reves, por eso le tengo q sumar 1, y como tiene q llegar hasta el 0, le tengo q poner +1
        #print len(dic[key])
        #print dic[key]
        for y in range((len(dic[key])*-1)+1,+1):
            if x*-1<=y*-1:
                #print str(x*-1)+'\t'+str(y*-1)
                continue
            else:
                #print x
                #print y
                if (dic[key][x*-1][0] >= dic[key][y*-1][0] and dic[key][x*-1][0] <= dic[key][y*-1][1]) or (dic[key][x*-1][1] >= dic[key][y*-1][0] and dic[key][x*-1][1] <= dic[key][y*-1][1]):
                #creo que como esta el archivo pfam, ya se saben que no estan solapados si el alin_f es menor que el comienzo del otro
                # o si el alin_s es despues del alin_f del otro.
                    del dic_copia[key][x*-1]
                    break


for key in dic_copia.iterkeys():
    print '>'+str(key[0])+","+str(key[2])+','+str(key[5])+','+str(key[6])+'\n'+'<'+str(dic_copia[key])+'\n'*2
    
    
    
    
    
    
    
    
    
    
    
    
    
