# Supplementary material for: Characterization of the kidney transcriptome of the South American olive mouse Abrothrix olivacea
Source: BMC Genomics. 2014 Jun 8;15(1):446. doi: 10.1186/1471-2164-15-446 (PMC4189146; doi:10.1186/1471-2164-15-446)
Supplement: Supplementary file 4 — Additional file 4: Containing the in-house-python scripts. (ZIP 3 KB) [file 12864_2013_6199_MOESM4_ESM.zip › scripts/script_xa_mouse.py]

import sys

print 'python script.py archivo solapamiento(ejemplo: 0.80)'

archivo=sys.argv[1]
#print archivo
solapamiento=float(sys.argv[2])
#print solapamiento


file=open(archivo,'r')

contador=0

lista_genes=[]

for linea in file:
	cols=linea.split('\t')
	slen=float(cols[1])
	alin=float(cols[2])
	mouse=cols[4]
	if alin/slen > solapamiento:
		contador=contador+1
		lista_genes=lista_genes+[mouse]
		#print utr,slen, alin

print contador

print len(set(lista_genes))
