# Supplementary material for: Characterization of the kidney transcriptome of the South American olive mouse Abrothrix olivacea
Source: BMC Genomics. 2014 Jun 8;15(1):446. doi: 10.1186/1471-2164-15-446 (PMC4189146; doi:10.1186/1471-2164-15-446)
Supplement: Supplementary file 4 — Additional file 4: Containing the in-house-python scripts. (ZIP 3 KB) [file 12864_2013_6199_MOESM4_ESM.zip › scripts/oma-ensembl_mouse.py]

#input oma-ensembl

file=open("oma-ensembl.txt","r")

dic={}


for linea in file:
	cols=linea.split('\t')
	bicho=cols[0]
	id_ensemb=cols[1]
	#print id_ensemb[0:7]
	if bicho[0:5]=="MOUSE" and id_ensemb[0:7]=="ENSMUSG":
		dic[bicho]=id_ensemb[:-1]
	

file.close()

file=open('mouse_ensembl_OMA','a')

for key in dic.iterkeys():
	file.write(key+'\t'+dic[key]+'\n')


file.close()
