# Supplementary material for: Characterization of the kidney transcriptome of the South American olive mouse Abrothrix olivacea
Source: BMC Genomics. 2014 Jun 8;15(1):446. doi: 10.1186/1471-2164-15-446 (PMC4189146; doi:10.1186/1471-2164-15-446)
Supplement: Supplementary file 4 — Additional file 4: Containing the in-house-python scripts. (ZIP 3 KB) [file 12864_2013_6199_MOESM4_ESM.zip › scripts/README]

# script_xa_mouse.py

Takes a blastx file, and a overlapping value and returns all the contigs that satisfy the overlapping condition

# oma-ensembl_mouse.py

From the oma-ensembl file at OMA Browser webpage (http://omabrowser.org/All/download.html) returns only those belonging to mouse

# do_blast_pfam_file.py

Takes the blastx output and the pfam output and return for each contig
the gene name, the mouse_CDS name, identity, evalue and the characteristics of the proteins domain found through pfam. The domains returned are organized by evalue and are non-overlapping.

# TPM_&_ranking.py

This script was used to obtain the Additional file 3: TableS5.
Input: a file with the set of the most expressed genes, and for each sample a file with the all expressed genes ordered by gene expression (e.g TPM) 
Output: For each sample returns the expression value of the most expressed genes and the ranking.
